# Supplementary material for: GABA-Positive Astrogliosis in Sleep-Promoting Areas Associated with Sleep Disturbance in 5XFAD Mice
Source: Int J Mol Sci. 2023 Jun 2;24(11):9695. doi: 10.3390/ijms24119695 (PMC10253883; doi:10.3390/ijms24119695)
Supplement: Supplementary file 1 [file ijms-24-09695-s001.zip]

Archive with 1 entries (1 files):
- ijms-2391474-supplementary.pdf
